# Supplementary material for: Integrated analysis identified core signal pathways and hypoxic characteristics of human glioblastoma
Source: J Cell Mol Med. 2019 Jul 7;23(9):6228–37. doi: 10.1111/jcmm.14507 (PMC6714287; doi:10.1111/jcmm.14507)
Supplement: Supplementary file 8 [file JCMM-23-6228-s008.xls]

## Sheet: Sheet1
Table S1 Patients summary for ELISA experiment.
Patient ID	Gender	WHO Grade	Histology	Age of Initial Surgery (Years)
Glio_23606144	Female	IV	Astrocytoma	39
Glio_3229018	Female	IV	Astrocytoma	65
Glio_4427740	Male	IV	Astrocytoma	40
Glio_4761191	Female	IV	Astrocytoma	41
Glio_4905583	Male	IV	Astrocytoma	45
Glio_75004246	Male	IV	Astrocytoma	68
Glio_87320985	Female	IV	Astrocytoma	61
Glio_36413344	Male	IV	Astrocytoma	60
Glio_8618664	Female	IV	Astrocytoma	73
Glio_90242192	Male	IV	Astrocytoma	49
Glio_4820447	Female	IV	Astrocytoma	30
Glio_6056031	Male	IV	Astrocytoma	42
Glio_90670612	Female	IV	Astrocytoma	62
