# Supplementary material for: Integrated analysis identified core signal pathways and hypoxic characteristics of human glioblastoma
Source: J Cell Mol Med. 2019 Jul 7;23(9):6228–37. doi: 10.1111/jcmm.14507 (PMC6714287; doi:10.1111/jcmm.14507)
Supplement: Supplementary file 9 [file JCMM-23-6228-s009.xls]

## Sheet: Sheet1
Table S2 Patients summary for IHC experiment.
Patient ID	Gender	WHO Grade	Histology	Age of initial surgery (Years)
Glio_767576	Female	IV	Astrocytoma	41
Glio_764693	Male	IV	Astrocytoma	69
Glio_764926	Male	IV	Astrocytoma	49
Glio_766428	Male	IV	Astrocytoma	65
Glio_763148	Male	IV	Astrocytoma	45
Glio_763665	Female	IV	Astrocytoma	46
Glio_762460	Female	IV	Astrocytoma	39
Glio_760440	Male	IV	Astrocytoma	55
Glio_759010	Female	IV	Astrocytoma	47
Glio_757909	Male	IV	Astrocytoma	67
Glio_758361	Male	IV	Astrocytoma	43
Glio_758063	Male	IV	Astrocytoma	51
Glio_753735	Female	IV	Astrocytoma	67
Glio_757315	Female	IV	Astrocytoma	59
