# Supplementary material for: Integrated analysis identified core signal pathways and hypoxic characteristics of human glioblastoma
Source: J Cell Mol Med. 2019 Jul 7;23(9):6228–37. doi: 10.1111/jcmm.14507 (PMC6714287; doi:10.1111/jcmm.14507)
Supplement: Supplementary file 10 [file JCMM-23-6228-s011.xls]

## Sheet: Sheet1
Table S3 Sequences of forward and reverse primers used for qRT-PCR.
Gene	Primer Forward	Primer Reverse
ACTIN	CCTCGCCTTTGCCGA	GCCCACATAGGAATCCTTC
TOLLIP	GCGTGGACTCTTTCTATCTCG	CGCTCAGGCTGTACCACTTG
IL6	ACTCACCTCTTCAGAACGAATTG	CCATCTTTGGAAGGTTCAGGTTG
CCL3	AGTTCTCTGCATCACTTGCTG	CGGCTTCGCTTGGTTAGGAA
SPP1	CTCCATTGACTCGAACGACTC	CAGGTCTGCGAAACTTCTTAGAT
LY96	GAAGCAGTATTGGGTCTGCAA	TTGGAAGATTCATGGTGTTGACA
TLR6	AGACCTACCGCTGAAAACCAA	ACTCACAATAGGATGGCAGGA
IL1B	AGCTACGAATCTCCGACCAC	CGTTATCCCATGTGTCGAAGAA
TICAM1	CCTGGAATCATCATCGGAACAG	TGAGTGGTCTATGGCGTCCT
TICAM2	TCAAACCCGGAATAATCTTTGCT	GGGCCGCATGGGTATAACAG
PIK3CD	AAGGAGGAGAATCAGAGCGTT	GAAGAGCGGCTCATACTGGG
STC1	GTGGCGGCTCAAAACTCAG	GTGGAGCACCTCCGAATGG
HMOX1	AAGACTGCGTTCCTGCTCAAC	AAAGCCCTACAGCAACTGTCG
TGFB1	GGCCAGATCCTGTCCAAGC	GTGGGTTTCCACCATTAGCAC
